# Supplementary material for: Fetal asphyctic preconditioning alters the transcriptional response to perinatal asphyxia
Source: BMC Neurosci. 2014 May 29;15:67. doi: 10.1186/1471-2202-15-67 (PMC4050392; doi:10.1186/1471-2202-15-67)
Supplement: Additional file 1 — Complete list of differentially expressed transcripts 6 hours after birth in PA and FAPA animals compared to controls. [file 1471-2202-15-67-S1.xls]

## Sheet: Sheet1
Probe id	Entrez Gene ID	Gene symbol	Category	FC FAPA vs C	p-value FAPA vs C	FC PA vs C	p-value PA vs C
10789291	89805	Angpt2	Angiogenesis	1.23773	p <0.0001	1.17579	p <0.0001
10704578	494320	Ccdc8	Apoptosis			0.883301	p <0.01
10762701	691278	Triap1	Apoptosis	1.15535	p <0.01	1.16422	p <0.01
10701913	292949	Perp	Apoptosis	1.1775	p <0.01
10762426	117271	Hrk	Apoptosis	1.3547	p <0.0001
10808041	292023	Aars	Apoptosis	1.27527	p <0.0001
10840632	60430	Mcl1	Apoptosis	0.90067	p <0.01
10887506	362791	Siva1	Apoptosis	0.889415	p <0.01
10901231	25358	Timp3	Apoptosis	1.17147	p <0.01
10742388	113894	Sqstm1	Autophagy			1.11292	p <0.01
10739313	303630	Wipi1	Autophagy	1.17024	p <0.01	1.17377	p <0.01
10939801	317316	Plac1	Brain development			0.821958	p <0.01
10750098	288297	Krtap15-1	Brain development			0.854297	p <0.01
10934239	84393	Kif4	Brain development			0.872059	p <0.01
10841011	311551	Pofut1	Brain development			0.892941	p <0.01
10773146	64535	Fgfbp1	Brain development			0.907141	p <0.01
10892035	299285	Clmn	Brain development			1.14973	p <0.01
10715667	293997	Kazald1	Brain development			1.16435	p <0.01
10775573	25667	Bmp3	Brain development	1.28617	p <0.0001	1.16516	p <0.01
10706059	292793	Sbsn	Brain development	1.19753	p <0.001	1.17563	p <0.01
10744081	360546	Efnb3	Brain development	1.13878	p <0.01
10745335	450224	Omg	Brain development	1.22147	p <0.01
10752695	84409	Robo2	Brain development	0.906459	p <0.01
10778390	24484	Igfbp3	Brain development	1.19918	p <0.001
10787162	361120	Eps15l1	Brain development	1.08793	p <0.01
10792124	306527	Dusp26	Brain development	1.14349	p <0.01
10829713	361832	Bicc1	Brain development	1.12571	p <0.01
10869499	313262	Pappa	Brain development	1.14644	p <0.01
10880738	60589	Epha8	Brain development	0.90714	p <0.01
10893118	684485	Cnpy2	Brain development	1.11875	p <0.01
10906391	300158	Kif21a	Brain development	1.10184	p <0.01
10908645	300455	Bmper	Brain development	1.20511	p <0.001
10919912	300982	Abhd14a	Brain development	0.838977	p <0.01
10865420	171393	Clstn3	Calcium Homeostasis			1.11234	p <0.01
10926658	140666	Rcan2	Calcium homeostasis	1.13942	p <0.01	1.12973	p <0.01
10759009	171051	Cabp1	Calcium Homeostasis	1.10876	p <0.01	1.13848	p <0.001
10867731	83839	Calb1	Calcium Homeostasis			1.22184	p <0.01
10710669	140724	Cacng3	Calcium homeostasis	1.28392	p <0.001
10725051	24241	Calca	Calcium homeostasis	1.17056	p <0.01
10796522	116600	Cacnb2	Calcium homeostasis	1.15586	p <0.01
10846762	25029	Calcrl	Calcium homeostasis	1.16913	p <0.01
10861617	501917	Rcn1	Calcium homeostasis	1.23626	p <0.01
10873322	287005	Camk2n1	Calcium homeostasis	1.11564	p <0.01
10813152	114511	Emb	Cell adhesion	1.16371	p <0.01
10834074	80846	Nxph2	Cell adhesion	0.87618	p <0.01
10836849	114517	Itga6	Cell adhesion	1.17823	p <0.001
10914083	501069	Itga9	Cell adhesion	1.07936	p <0.01
10825142	499675	Hist2h2ac	Cell nucleus			0.729782	p <0.01
10907791	300323	Zdhhc25	Cell nucleus	0.817191	p <0.01	0.800536	p <0.01
10902439	685272	Taf7l	Cell nucleus	0.854828	p <0.01	0.827528	p <0.001
10822852	114494	Ccna2	Cell nucleus			0.853615	p <0.01
10935521	317308	Zfp36l3	Cell nucleus			0.853736	p <0.01
10809069	366023	RGD1564126	Cell nucleus			0.856346	p <0.01
10819145	362044	Cenpe	Cell nucleus			0.858566	p <0.01
10752603	310429	Mcm4	Cell nucleus			0.862284	p <0.01
10788193	498633	Helt	Cell nucleus			0.867053	p <0.01
10888266	366542	Six2	Cell nucleus			0.869187	p <0.01
10807452	361400	Nfatc3	Cell nucleus			0.880059	p <0.01
10876242	691105	Fancg	Cell nucleus			0.88073	p <0.01
10704251	361508	Mzf1	Cell nucleus			0.906264	p <0.01
10795253	306960	Abt1	Cell nucleus	1.13162	p <0.01	1.11578	p <0.01
10906578	312030	Sfrs2ip	Cell nucleus			1.125	p <0.01
10760343	288479	Pms2	Cell nucleus			1.12782	p <0.01
10937584	302612	Tspyl2	Cell nucleus	1.16351	p <0.01	1.14313	p <0.01
10900136	100125368	LOC100125368	Cell nucleus	1.1552	p <0.01	1.14374	p <0.01
10709860	293410	Swap70	Cell nucleus			1.15944	p <0.01
10872131	362602	Zmym6	Cell nucleus	1.19978	p <0.001	1.16409	p <0.01
10782437	305691	Zfp385d	Cell nucleus	1.22408	p <0.001	1.16731	p <0.01
10901083	314586	Znf763	Cell nucleus			1.17281	p <0.01
10790948	24518	Jund	Cell nucleus			1.18834	p <0.01
10749933	288321	Rbm11	Cell nucleus			1.19201	p <0.01
10936360	313436	Zcchc12	Cell nucleus	1.19147	p <0.01	1.20736	p <0.01
10862795	688843	Nap1l5	Cell nucleus	1.22665	p <0.01	1.22745	p <0.01
10843909	311826	Rexo4	Cell nucleus			1.25956	p <0.01
10701825	361453	Deadc1	Cell nucleus	1.15461	p <0.01
10702295	292172	Eya4	Cell nucleus	1.21696	p <0.01
10704912	25530	Zfp235	Cell nucleus	1.1257	p <0.01
10709827	361627	Zfp143	Cell nucleus	1.19615	p <0.01
10714788	309338	Cstf2t	Cell nucleus	1.16634	p <0.01
10721145	292816	Znf507	Cell nucleus	1.17029	p <0.01
10722770	308738	Chd2	Cell nucleus	1.18479	p <0.01
10738083	259170	Casc3	Cell nucleus	1.11036	p <0.01
10739958	303735	Rnf213	Cell nucleus	0.898677	p <0.01
10742555	363595	Tcf7	Cell nucleus	0.891049	p <0.01
10753279	170909	Erg	Cell nucleus	1.1475	p <0.01
10761255	116468	Rfc2	Cell nucleus	1.13721	p <0.01
10763021	304573	Pole	Cell nucleus	0.880651	p <0.01
10766444	360893	Taf1a	Cell nucleus	1.1466	p <0.01
10766882	100314187	Mir29c	Cell nucleus	1.27558	p <0.01
10773725	289736	Morc2	Cell nucleus	1.1771	p <0.001
10773961	289754	Xbp1	Cell nucleus	1.2356	p <0.01
10781100	305972	Zfp395	Cell nucleus	0.876554	p <0.01
10782043	680445	Mbnl2	Cell nucleus	1.14656	p <0.01
10788134	290744	Ing2	Cell nucleus	0.868834	p <0.01
10788497	361159	Eri1	Cell nucleus	0.900532	p <0.01
10790002	499475	Gnl3	Cell nucleus	1.16226	p <0.01
10793456	680129	Sfrs3	Cell nucleus	1.13391	p <0.01
10795313	306974	Zfp192	Cell nucleus	1.22408	p <0.01
10796908	682927	LOC682927	Cell nucleus	1.1689	p <0.01
10803488	364827	Zfp397os	Cell nucleus	1.14835	p <0.01
10806549	288924	Morg1	Cell nucleus	1.10458	p <0.01
10807828	307839	Znf23	Cell nucleus	1.15375	p <0.01
10811476	292058	Gins2	Cell nucleus	0.872424	p <0.01
10813732	365703	Zfr	Cell nucleus	1.11178	p <0.01
10816834	81635	Adar	Cell nucleus	1.08884	p <0.01
10826130	499691	Prpf38b	Cell nucleus	1.13554	p <0.01
10828823	680129	Sfrs3	Cell nucleus	1.13889	p <0.01
10829780	309728	Arid5b	Cell nucleus	1.22467	p <0.0001
10837019	288152	Hoxd3	Cell nucleus	0.879028	p <0.01
10842197	311630	Zswim3	Cell nucleus	1.23273	p <0.01
10844803	311910	Zbtb26	Cell nucleus	1.1734	p <0.01
10846652	311137	Zfp385b	Cell nucleus	1.12473	p <0.01
10852694	311944	Paxip1	Cell nucleus	0.896748	p <0.001
10857267	297453	Hdac11	Cell nucleus	1.14419	p <0.01
10864974	100158232	Zfp9	Cell nucleus	1.20802	p <0.01
10865790	688502	Prmt8	Cell nucleus	1.14592	p <0.01
10872291	313047	Yars	Cell nucleus	1.22813	p <0.0001
10877943	362540	Ptplad2	Cell nucleus	0.861906	p <0.01
10877997	25163	Cdkn2a	Cell nucleus	0.862935	p <0.01
10879919	313604	Zmym1	Cell nucleus	1.17822	p <0.01
10880012	360472	Hdac1	Cell nucleus	1.17639	p <0.001
10882913	286897	Dpy30	Cell nucleus	0.878923	p <0.01
10886036	116674	Jdp2	Cell nucleus	1.23649	p <0.001
10890354	314198	Cdkl1	Cell nucleus	1.21939	p <0.01
10890683	314245	Zbtb25	Cell nucleus	1.1704	p <0.01
10894974	252924	Nr2c1	Cell nucleus	1.16465	p <0.001
10897760	79255	Atf4	Cell nucleus	1.24524	p <0.01
10903210	314555	Tspyl5	Cell nucleus	1.12406	p <0.01
10906119	362981	Hdac10	Cell nucleus	0.886475	p <0.01
10908819	500964	Prdm10	Cell nucleus	0.859613	p <0.01
10908829	500964	Prdm10	Cell nucleus	0.858458	p <0.01
10908831	500964	Prdm10	Cell nucleus	0.904485	p <0.01
10918191	691493	Zwilch	Cell nucleus	1.23701	p <0.01
10924930	367307	Dis3l2	Cell nucleus	0.898754	p <0.01
10927842	25124	Stat1	Cell nucleus	0.880555	p <0.01
10936280	503423	Rhox8	Cell nucleus	0.839406	p <0.01
10724613	293369	Olr223	Cell signaling			0.781644	p <0.01
10908227	405337	Olr1185	Cell signaling	0.827629	p <0.01	0.832681	p <0.01
10751803	288026	Atp13a4	Cell signaling			0.839749	p <0.001
10703505	494225	V1rf1	Cell signaling			0.849079	p <0.01
10709755	293439	Olr272	Cell signaling			0.85244	p <0.01
10855088	405141	Olr807	Cell signaling			0.854069	p <0.01
10709394	293214	Olr67	Cell signaling			0.872135	p <0.01
10916302	405976	Olr1254	Cell signaling			0.881493	p <0.01
10929922	405982	Olr1343	Cell signaling			0.886724	p <0.01
10806283	291906	Aktip	Cell signaling	1.0783	p <0.01	1.07806	p <0.01
10911678	83579	Gnb5	Cell signaling			1.08852	p <0.01
10773164	64633	Rab5a	Cell signaling	1.11379	p <0.01	1.10214	p <0.01
10923182	316376	Inpp1	Cell signaling	1.12593	p <0.01	1.10329	p <0.01
10794084	361208	Rab24	Cell signaling	1.11695	p <0.01	1.10379	p <0.01
10777928	29524	Limk2	Cell signaling			1.10511	p <0.01
10792268	680466	Ppapdc1b	Cell signaling			1.10974	p <0.01
10718379	494304	V1re7	Cell signaling			1.11166	p <0.01
10738556	303567	Tmub2	Cell signaling			1.11742	p <0.01
10842613	366265	Rab22a	Cell signaling			1.13126	p <0.01
10885628	362760	Galntl1	Cell signaling			1.13513	p <0.01
10777958	171088	Inpp5j	Cell signaling	1.18894	p <0.001	1.14489	p <0.01
10731075	25454	Gfra1	Cell signaling	1.16059	p <0.01	1.15965	p <0.01
10918761	25605	Hcrtr2	Cell signaling			1.16829	p <0.01
10733180	360519	Rasgef1c	Cell signaling	1.13769	p <0.01	1.18606	p <0.001
10935023	317405	Gprasp2	Cell signaling	1.19106	p <0.01	1.21941	p <0.001
10784355	361054	Ebpl	Cell signaling			1.22045	p <0.01
10896966	315055	Dennd3	Cell signaling			1.22181	p <0.01
10703501	494288	V1rf5	Cell signaling	1.28312	p <0.001
10707386	85428	Rhoq	Cell signaling	1.15607	p <0.01
10712064	293600	Olr302	Cell signaling	0.872685	p <0.01
10718351	292409	Fpr1	Cell signaling	0.860039	p <0.01
10719078	494279	V1rg13	Cell signaling	1.40678	p <0.001
10719661	308428	Irgc1	Cell signaling	0.86388	p <0.01
10722720	293019	Arrdc4	Cell signaling	1.34822	p <0.01
10724299	293257	Olr121	Cell signaling	1.16301	p <0.01
10736585	56826	Adap2	Cell signaling	1.17256	p <0.01
10742072	117242	Odz2	Cell signaling	0.893846	p <0.01
10744795	287489	Olr1485	Cell signaling	0.851785	p <0.01
10750618	363761	Olr1538	Cell signaling	0.84197	p <0.01
10751108	360714	Gtpbp8	Cell signaling	1.21781	p <0.01
10755897	360748	Prkdc	Cell signaling	0.863723	p <0.01
10765815	289240	Olr1582	Cell signaling	0.842238	p <0.01
10774903	305112	Vom2r66	Cell signaling	1.32856	p <0.001
10776512	305302	Rasl11b	Cell signaling	1.15872	p <0.01
10780226	64626	Rem2	Cell signaling	1.13443	p <0.01
10781207	29412	Adra1a	Cell signaling	1.19475	p <0.01
10800973	307500	Psd2	Cell signaling	1.13633	p <0.001
10804772	364885	RGD1561455	Cell signaling	1.2159	p <0.01
10807044	688429	Arhgap10	Cell signaling	1.17249	p <0.01
10819770	64124	Eltd1	Cell signaling	1.16712	p <0.01
10820523	309962	Pde8b	Cell signaling	1.1495	p <0.01
10825238	365885	Olr390	Cell signaling	0.80646	p <0.01
10826672	310879	Alpk1	Cell signaling	1.18906	p <0.001
10830038	294504	Ppa1	Cell signaling	0.818152	p <0.01
10837433	310879	Olr445	Cell signaling	0.864756	p <0.01
10837578	404848	Olr623	Cell signaling	0.820626	p <0.01
10848281	50566	Grem1	Cell signaling	1.12613	p <0.01
10852539	117051	Arfrp1	Cell signaling	1.15673	p <0.001
10855090	405140	Olr808	Cell signaling	0.851845	p <0.01
10857201	494294	V1ra8	Cell signaling	0.867137	p <0.01
10859494	50678	Pde3a	Cell signaling	1.12014	p <0.01
10859939	311952	Galnt11	Cell signaling	1.09014	p <0.01
10866535	502916	Rerg	Cell signaling	1.17821	p <0.01
10875309	297806	RGD1563405	Cell signaling	0.831325	p <0.01
10880064	25593	Hcrtr1	Cell signaling	1.18534	p <0.001
10882978	313878	Galnt14	Cell signaling	1.14285	p <0.01
10894767	64187	Arl1	Cell signaling	1.0949	p <0.01
10899367	29381	Acvr1b	Cell signaling	1.09813	p <0.01
10900063	288854	Olr1020	Cell signaling	0.852041	p <0.01
10900091	404903	Olr1067	Cell signaling	0.822873	p <0.01
10908175	405173	Olr1148	Cell signaling	1.14028	p <0.001
10915293	405166	Olr1163	Cell signaling	0.879042	p <0.01
10916310	405086	Olr1274	Cell signaling	0.882164	p <0.01
10916418	300635	Olr1335	Cell signaling	0.817117	p <0.01
10926142	64633	Rab5a	Cell signaling	1.1049	p <0.01
10931759	316136	Gpr108	Cell signaling	0.875936	p <0.01
10745624	287570	Gas2l2	Cellular stress	0.865672	p <0.01	0.873013	p <0.01
10710135	59295	Nucb2	Cellular stress	1.14958	p <0.0001	1.10511	p <0.01
10730661	309460	Sh3pxd2a	Cellular stress			1.10607	p <0.01
10752738	29734	Hspa13	Cellular stress	1.14525	p <0.01	1.14939	p <0.01
10807722	292008	Txnl4b	Cellular stress	1.18133	p <0.01	1.17519	p <0.01
10889766	24908	Dnajb9	Cellular stress	1.17413	p <0.01	1.19505	p <0.01
10796411	24567	Mt1a	Cellular stress			1.21213	p <0.01
10895861	29467	Ddit3	Cellular stress	1.26186	p <0.0001	1.22003	p <0.001
10731484	302899	Txndc11	Cellular stress	1.2913	p <0.0001	1.24406	p <0.0001
10747313	29430	Hap1	Cellular stress	1.25649	p <0.01	1.25715	p <0.01
10809392	24567	Mt1a	Cellular stress			1.27657	p <0.001
10809399	689415	Mt2A	Cellular stress	1.3275	p <0.01	1.30953	p <0.01
10835692	25617	Hspa5	Cellular stress	1.36109	p <0.01	1.31514	p <0.01
10827989	689415	Mt2A	Cellular stress	1.39294	p <0.01	1.35545	p <0.01
10771881	498340	RGD1561381	Cellular stress			1.46331	p <0.01
10707824	286900	Sels	Cellular stress	1.18137	p <0.01
10719323	64345	Hif3a	Cellular stress	1.2961	p <0.01
10761128	24471	Hspb1	Cellular stress	1.47631	p <0.0001
10763969	304799	Ppp1r15b	Cellular stress	1.1552	p <0.01
10772580	289614	LOC289614	Cellular stress	1.20914	p <0.001
10786417	290549	Selk	Cellular stress	1.17616	p <0.01
10809328	85430	Herpud1	Cellular stress	1.2404	p <0.01
10815308	295037	Mgst2	Cellular stress	1.17136	p <0.01
10818291	64352	Gstm5	Cellular stress	1.17272	p <0.01
10823309	80881	Serp1	Cellular stress	1.15811	p <0.01
10832487	690315	Derl3	Cellular stress	1.162	p <0.01
10840851	641636	Defb21	Cellular stress	0.853085	p <0.01
10859108	362447	Clec2g	Cellular stress	1.27928	p <0.001
10863884	500253	Dnajb8	Cellular stress	0.872763	p <0.01
10885006	362751	Tmx1	Cellular stress	1.12398	p <0.01
10909482	192235	Hyou1	Cellular stress	1.15252	p <0.01
10926588	316241	Nfkbie	Cellular stress	1.10393	p <0.01
10929711	680216	Dnajb3	Cellular stress	1.15901	p <0.01
10911635	315820	Myo5c	Cytoskeleton			0.839691	p <0.01
10787814	290691	RGD1563284	Cytoskeleton			0.863679	p <0.01
10717170	309557	Epb4.1l2	Cytoskeleton	1.15945	p <0.01
10725344	293539	Dnah3	Cytoskeleton	0.861276	p <0.01
10747948	24387	Gfap	Cytoskeleton	1.26463	p <0.01
10787921	290704	LOC290704	Cytoskeleton	1.12482	p <0.01
10796714	498806	Myo3a	Cytoskeleton	1.11762	p <0.01
10800471	307548	Dtna	Cytoskeleton	1.21622	p <0.0001
10805700	81655	Dync1li2	Cytoskeleton	1.10239	p <0.01
10905484	294376	Dnal4	Cytoskeleton	0.865147	p <0.01
10935177	300920	Cldn2	Extracellular matrix			0.777694	p <0.01
10769106	304913	Tnn	Extracellular matrix			0.85748	p <0.01
10808274	192248	Cdh13	Extracellular matrix			1.12265	p <0.01
10869808	313339	Acer2	Extracellular matrix	1.30571	p <0.0001
10898556	399475	Adm2	Hormonal			0.863891	p <0.01
10798271	24657	Prl6a1	Hormonal	0.875896	p <0.01
10810536	291948	Pgrmc1	Hormonal	1.0901	p <0.01
10898192	24230	Tspo	Hormonal	0.863407	p <0.01
10936341	291948	Pgrmc1	Hormonal	1.11804	p <0.01
10783989	25627	Cma1	Inflammation			0.821149	p <0.01
10801466	408231	Spink5l2	Inflammation			0.840377	p <0.01
10775905	171551	Cxcl3	Inflammation			0.842439	p <0.01
10922109	301289	LOC301289	Inflammation			0.843702	p <0.01
10859799	24498	Il6	Inflammation			0.851696	p <0.01
10802381	291544	RGD1564795	Inflammation	1.16266	p <0.01	1.16989	p <0.01
10929263	24765	Scg2	Inflammation	1.22728	p <0.01	1.23375	p <0.01
10701924	116465	Ifngr1	Inflammation	1.13507	p <0.01
10714745	361749	Il33	Inflammation	1.21926	p <0.01
10720237	685840	LOC685840	Inflammation	0.778202	p <0.01
10763351	304689	Serpinb11	Inflammation	1.17446	p <0.001
10763751	681070	Fcamr	Inflammation	0.863211	p <0.01
10772901	29507	Cox7a2	Inflammation	0.90717	p <0.01
10793675	498690	Ctla2a	Inflammation	1.18772	p <0.01
10813007	25205	Il6st	Inflammation	1.14725	p <0.01
10827721	680842	H2-M9	Inflammation	0.847669	p <0.01
10832551	29318	Ddt	Inflammation	1.15713	p <0.01
10909874	29197	Il18	Inflammation	1.1421	p <0.01
10918940	29507	Cox7a2	Inflammation	0.906266	p <0.01
10921163	57301	Ccr1	Inflammation	1.1875	p <0.01
10759762	83504	Kl	Metabolism			0.784162	p <0.01
10894188	503122	Cyp4f40	Metabolism			0.829934	p <0.001
10896799	299964	RGD1563100	Metabolism			0.847971	p <0.01
10934692	302346	LOC302346	Metabolism			0.864753	p <0.01
10844149	311844	Ccbl1	Metabolism	0.90979	p <0.01	0.878427	p <0.001
10726080	309004	Vkorc1	Metabolism	0.89545	p <0.01	0.884994	p <0.01
10876671	313231	Alg2	Metabolism			1.12025	p <0.01
10933716	302642	Sat1	Metabolism	1.21364	p <0.01	1.19395	p <0.01
10904561	353498	Cyp11b3	Metabolism			1.1972	p <0.001
10863512	313410	Mthfd2	Metabolism	1.43838	p <0.0001	1.25589	p <0.01
10709880	25095	Ampd3	Metabolism	1.2202	p <0.01
10715552	499358	Scd4	Metabolism	0.896875	p <0.01
10730098	361755	Aldh18a1	Metabolism	1.18965	p <0.01
10734915	287424	Aloxe3	Metabolism	1.14581	p <0.01
10744766	79251	Aspa	Metabolism	1.20403	p <0.01
10749275	64390	Prpsap1	Metabolism	0.896928	p <0.01
10750489	288161	B3galt5	Metabolism	1.18737	p <0.01
10751295	85311	Pla1a	Metabolism	1.2592	p <0.0001
10778001	305475	Osbp2	Metabolism	1.11753	p <0.01
10778997	305685	Comtd1	Metabolism	1.16938	p <0.01
10784454	29580	Fdft1	Metabolism	0.719579	p <0.0001
10787841	140910	Sc4mol	Metabolism	0.706693	p <0.0001
10795989	60416	Pfkp	Metabolism	1.12442	p <0.01
10799241	89784	Idi1	Metabolism	0.717237	p <0.01
10809824	307759	Gpt2	Metabolism	1.14874	p <0.01
10814521	294930	Aadacl1	Metabolism	1.1401	p <0.01
10822322	365734	LOC365734	Metabolism	0.841598	p <0.01
10827454	24158	Acadm	Metabolism	1.18484	p <0.001
10827505	310935	Fpgt	Metabolism	1.10313	p <0.01
10829738	309901	Phyhipl	Metabolism	1.10786	p <0.01
10830155	294400	Nus1	Metabolism	1.2221	p <0.01
10834584	296504	Abo	Metabolism	1.15112	p <0.01
10839508	116599	Blvra	Metabolism	1.27557	p <0.01
10860951	25612	Asns	Metabolism	1.30915	p <0.001
10861986	64194	Insig1	Metabolism	0.693895	p <0.01
10870316	680308	Mthfd2	Metabolism	1.32565	p <0.001
10870567	298298	Dhcr24	Metabolism	0.76278	p <0.0001
10875005	297770	LOC297770	Metabolism	1.23788	p <0.01
10887947	25426	Cyp1b1	Metabolism	1.26329	p <0.01
10894582	299699	Aldh1l2	Metabolism	1.30532	p <0.001
10896772	29230	Sqle	Metabolism	0.773074	p <0.0001
10897161	315091	RGD1565316	Metabolism	1.24736	p <0.001
10899187	60666	Gpd1	Metabolism	1.18451	p <0.01
10908521	300438	Ldlr	Metabolism	0.621932	p <0.0001
10745551	287559	RGD1560058	Mitochondria	1.19254	p <0.01
10797475	364678	Sfxn1	Mitochondria	1.08623	p <0.01
10809001	246311	Pdp2	Mitochondria	0.8398	p <0.01
10867165	297768	Lactb2	Mitochondria	1.16826	p <0.01
10900124	366820	Stx8	Neurotransmission	0.891268	p <0.01	0.895929	p <0.01
10861005	81024	Ica1	Neurotransmission			1.11445	p <0.01
10916579	24406	Grik4	Neurotransmission			1.11774	p <0.01
10748118	60355	Nsf	Neurotransmission			1.17075	p <0.001
10783786	445271	Jph4	Neurotransmission	0.904222	p <0.01
10917123	79246	Htr3a	Neurotransmission	0.811368	p <0.01
10788033	114516	Glra3	Neurotransmission	1.28945	p <0.01
10840105	24259	Chgb	Neurotransmission	1.13925	p <0.01
10927588	301361	Lonrf2	Proteolyse	1.12035	p <0.01	1.11861	p <0.01
10822493	54242	Cpa3	Proteolysis			0.673343	p <0.01
10907913	63849	Mmp8	Proteolysis	0.840384	p <0.01	0.83938	p <0.01
10839586	296129	Astl	Proteolysis			0.857391	p <0.01
10737774	360612	Scrn2	Proteolysis			0.867015	p <0.01
10758703	56777	Adam1a	Proteolysis			0.868873	p <0.01
10704758	192360	Eml2	Proteolysis	1.13891	p <0.01
10793458	25697	Ctsl1	Proteolysis	1.18718	p <0.01
10838117	311252	Pamr1	Proteolysis	1.13458	p <0.01
10908776	300475	Adamts8	Proteolysis	1.13896	p <0.01
10813117	686076	LOC689031	Translation	1.12619	p <0.001	1.0946	p <0.01
10813124	686076	LOC689031	Translation	1.12619	p <0.001	1.0946	p <0.01
10707756	308701	Tarsl2	Translation	1.11944	p <0.01	1.12017	p <0.01
10799038	364755	Ero1lb	Translation			1.19093	p <0.01
10826814	362040	Ostc	Translation	1.16917	p <0.01	1.20127	p <0.01
10725002	365357	RGD1565301	Translation	0.862762	p <0.01
10727257	293646	LOC293646	Translation	0.872358	p <0.01
10766521	289352	Eprs	Translation	1.12221	p <0.01
10797597	306804	Iars	Translation	1.34207	p <0.0001
10804889	291556	Nars	Translation	1.18493	p <0.0001
10821546	294767	Mrps30	Translation	1.13586	p <0.01
10826039	266975	Sars	Translation	1.12589	p <0.01
10833147	361845	Eif4ebp2	Translation	0.89753	p <0.01
10850362	311483	Rrbp1	Translation	1.13535	p <0.001
10903013	299851	Mars	Translation	1.16382	p <0.01
10903704	29288	Rps3a	Translation	1.11859	p <0.01
10903808	299938	Mrpl13	Translation	1.1563	p <0.01
10908082	503183	RGD1562937	Translation	0.879763	p <0.01
10910612	315731	Larp6	Translation	1.12377	p <0.01
10922415	316317	Imp4	Translation	1.13992	p <0.01
10936959	192208	Slc38a5	Transporter	0.738717	p <0.001	0.793829	p <0.01
10866718	25472	Kcnj8	Transporter			0.843671	p <0.01
10859511	84511	Slco1c1	Transporter	0.827237	p <0.001	0.858919	p <0.01
10849943	311423	Slc4a11	Transporter			0.887423	p <0.01
10816558	295235	Ssr2	Transporter	1.09758	p <0.01	1.09624	p <0.01
10713825	292178	Fth1	Transporter			1.11111	p <0.01
10853324	24646	Abcb1b	Transporter	1.18219	p <0.001	1.11809	p <0.01
10840605	292178	Fth1	Transporter	1.11056	p <0.01	1.11985	p <0.01
10875901	313139	Slc35a1	Transporter	1.14022	p <0.01	1.13469	p <0.01
10773361	305438	Sorcs2	Transporter			1.13717	p <0.01
10817705	310710	Sec22b	Transporter	1.20587	p <0.01	1.16381	p <0.01
10878361	298280	Slc35d1	Transporter			1.20143	p <0.01
10818854	310843	Sec24d	Transporter	1.38493	p <0.001	1.30857	p <0.01
10929450	316559	Slc19a3	Transporter	1.35897	p <0.01	1.32117	p <0.01
10702546	664630	Slc6a19	Transporter	0.887487	p <0.01
10748564	303637	Abca8	Transporter	1.26572	p <0.001
10763863	304785	Slc45a3	Transporter	0.860866	p <0.01
10764460	304827	Kcnt2	Transporter	1.18474	p <0.01
10766556	289353	Slc30a10	Transporter	1.14137	p <0.01
10778620	305540	Slc1a4	Transporter	1.29504	p <0.0001
10797226	361207	Tmed9	Transporter	1.16041	p <0.01
10811531	50719	Slc7a5	Transporter	1.20159	p <0.01
10814655	499587	Slc7a14	Transporter	1.20463	p <0.001
10823462	64018	Slc33a1	Transporter	1.25493	p <0.01
10836416	295645	Slc4a10	Transporter	1.15739	p <0.001
10848733	192204	Ehd4	Transporter	1.23085	p <0.001
10857931	79212	Slc6a1	Transporter	1.1108	p <0.01
10859567	362460	Golt1b	Transporter	1.09759	p <0.01
10890951	140448	Slc8a3	Transporter	1.16152	p <0.01
10891293	84599	Tmed10	Transporter	1.1287	p <0.01
10899278	315311	Slc4a8	Transporter	1.11735	p <0.01
10927780	170840	Slc40a1	Transporter	0.80384	p <0.01
10938635	29485	Slc7a3	Transporter	1.28526	p <0.001
10885045	29670	Psma3	Ubiquitination			1.11282	p <0.01
10881583	192351	Fbxo6	Ubiquitination			1.12856	p <0.01
10707662	309252	Otud7a	Ubiquitination	1.17984	p <0.01	1.17145	p <0.01
10718664	361495	Usp29	Ubiquitination	1.14501	p <0.01
10847874	690634	Fbxo3	Ubiquitination	1.09611	p <0.01
10903896	171043	Fbxo32	Ubiquitination	1.12633	p <0.01
10840076	24686	Prnp		1.25732	p <0.001
10714576	25696	Vldlr		1.13915	p <0.001
10771893	29173	Csn2		0.875316	p <0.01
10776133	29188	Csn3		0.866833	p <0.01
10786737	29311	Msmb		0.862798	p <0.01
10744568	29681	C1qbp		1.09607	p <0.01
10843907	64463	Surf4		1.26322	p <0.01
10939516	83514	Tsc22d3		1.16731	p <0.01
10840080	113910	Prnd		0.857707	p <0.01
10715875	140925	As3mt		1.15837	p <0.001
10705550	245917	Sycn				0.882807	p <0.01
10787054	246214	Lrit1		0.85312	p <0.01
10703838	246361	Peg3		1.17111	p <0.01	1.14287	p <0.01
10737944	257650	LOC257650		1.18292	p <0.01
10775862	286894	Parm1		1.16635	p <0.001
10735415	287466	Wscd1		1.13621	p <0.01
10754164	288092	Tmem39a		1.11059	p <0.01
10756317	288417	RGD1566141		1.1783	p <0.01
10760468	288498	Wipi2		1.10978	p <0.01
10776954	289635	Rell1				1.1493	p <0.01
10787794	290686	RGD1305222				1.1672	p <0.01
10802543	291530	Ccdc68				1.12754	p <0.01
10808181	292041	Wwox		0.891293	p <0.01
10717051	292948	RGD1560303		0.86595	p <0.01
10727084	293638	Cars		1.3098	p <0.0001
10715316	294051	Dntt		0.818102	p <0.001
10819074	295445	Dkk2				0.83309	p <0.01
10836312	295620	Upp2		0.890358	p <0.01
10840357	296200	RGD1307465		1.14639	p <0.01
10880658	298557	RGD1308048				1.1646	p <0.01
10882319	298694	Plekhn1		0.837751	p <0.01
10884719	299067	Ttc6		1.20012	p <0.01
10898598	300150	Klhdc7b		0.851081	p <0.01
10937453	300275	RGD1562962		0.805517	p <0.01
10916237	300521	Tbrg1		1.1447	p <0.01
10741918	303029	Ranbp17		1.12695	p <0.01
10745285	303321	Fam58b		1.18383	p <0.01
10751283	303922	RGD1359380		1.14345	p <0.01
10793229	306589	Klhdc8b		1.10688	p <0.01
10795969	307075	Wdr37		1.11307	p <0.01
10801271	307480	RGD735029				1.12847	p <0.01
10807975	307842	Vac14		0.901103	p <0.01
10704223	308362	Zfp110		1.26585	p <0.0001
10706750	308582	Tead2		0.869295	p <0.01
10707303	308637	RGD1564265		0.887851	p <0.01
10729913	309499	Myof		1.17301	p <0.001
10823119	310416	Nhlrc3		1.13769	p <0.01
10818230	310775	RGD1306520		1.23917	p <0.01
10848003	311279	RGD1311463		1.12721	p <0.01
10854272	312199	Klhdc10		1.12564	p <0.01
10864176	312563	Prickle2		1.10599	p <0.01
10881820	313722	Spsb1		1.15621	p <0.01
10892332	314478	Ahnak2		1.13935	p <0.01
10901357	314683	Tcp11l2		1.16975	p <0.01
10896494	314915	RGD1309489		1.17468	p <0.01
10914916	315417	Jrkl		1.18111	p <0.01
10908944	315548	Srpr		1.14004	p <0.01
10917707	315686	RGD1312026		1.13248	p <0.01
10919681	315970	Cdv3				1.09914	p <0.01
10735718	360565	Spata22		1.15282	p <0.01
10764034	360843	Etnk2				1.23892	p <0.01
10728195	361715	Ccdc88b				0.886364	p <0.01
10728723	361727	Tmem216				0.885444	p <0.01
10830398	361857	Traf3ip2		1.15595	p <0.01
10812988	361898	Ankrd55		1.10281	p <0.01
10720948	361959	Kpna4				1.28452	p <0.01
10850140	362219	RGD735140		1.26975	p <0.01
10867596	362483	MGC94199		1.12987	p <0.01
10876426	362508	Spag8		0.869524	p <0.01
10870678	362557	Tmem48		0.89253	p <0.01
10887719	362798	Ncapg2				0.85959	p <0.01
10900450	362832	RGD1564722		0.871017	p <0.01
10933408	363463	Mospd2				0.857968	p <0.01
10939180	364010	LOC364010				1.24976	p <0.01
10813813	364010	LOC364010		0.844626	p <0.01
10791324	364548	RGD1560580				1.1236	p <0.01
10811708	365023	Ankrd11		1.1055	p <0.01
10820965	365657	Marveld2		1.20216	p <0.01
10854357	366309	LOC366309		1.14477	p <0.01
10884713	366631	RGD1560556		1.17005	p <0.01	1.18928	p <0.001
10772851	367617	LOC501224		1.15894	p <0.01
10918281	367646	Ankdd1a		1.15873	p <0.01
10934967	367902	Armcx3		1.19289	p <0.001
10709467	405003	Olr137		0.855122	p <0.001
10742363	405398	Olr1384		0.820779	p <0.01
10862292	494321	Eapa2		0.869565	p <0.01
10734967	497935	RGD1563441		1.20312	p <0.01
10739206	498014	RGD1565033		1.25284	p <0.01
10756322	498131	N4bp2l1		1.18869	p <0.001
10776214	498343	RGD1564510		0.816355	p <0.01
10730651	499368	Calhm3				0.862759	p <0.01
10716235	499377	RGD1559884		0.829333	p <0.001
10814194	499567	RGD1565641		1.1462	p <0.01
10814687	499589	Lrrc34		1.219	p <0.01	1.20171	p <0.01
10823322	499626	Fam194a				1.16243	p <0.01
10855006	500101	Tas2r40		0.845157	p <0.01
10862505	500124	LOC500124		1.25126	p <0.0001	1.18795	p <0.01
10857341	500258	RGD1560289		1.23121	p <0.01
10902874	500846	LOC500846		0.893838	p <0.01
10916125	500972	Stt3a		1.13088	p <0.01
10921550	501099	Srf		0.876105	p <0.01
10806191	501488	LOC679726		1.28189	p <0.01	1.27843	p <0.01
10935038	501624	Bex4				1.17501	p <0.01
10750315	501774	Trub2		1.29071	p <0.001
10755985	501774	Trub2-ps1		1.26113	p <0.001
10878875	619582	Tmem69		1.13299	p <0.01
10869726	679664	LOC679664		0.827165	p <0.01
10765963	681931	LOC681931				0.849261	p <0.01
10768245	683775	LOC683775		0.851515	p <0.01
10834810	685398	LOC685398				1.12546	p <0.01
10772840	685769	LOC685769		1.14712	p <0.01
10761519	686088	Frg1		1.13663	p <0.01
10922025	688459	LOC688459		0.826414	p <0.001
10922064	688459	LOC688459		0.827613	p <0.01
10772953	688939	LOC688939				1.12037	p <0.01
10861672	688956	LOC688956		1.14291	p <0.01
10797584	689303	LOC689303				1.26141	p <0.01
10887627	690422	LOC690422		0.885515	p <0.01
10772836	691451	LOC501224		1.14499	p <0.01
10861620	691451	LOC501092		1.1601	p <0.01
10921309	691482	LOC691482		1.20344	p <0.01
10772809	691522	LOC501224		1.17877	p <0.01
10772815	691522	LOC501091		1.15936	p <0.01
10772821	691522	LOC501224		1.16767	p <0.01
10772847	691522	LOC301748		1.18318	p <0.01
10861606	691522	LOC501092		1.16083	p <0.01
10921311	691522	LOC680326		1.13288	p <0.01
10921318	691522	LOC501091		1.16701	p <0.01
10921322	691522	LOC687464		1.14195	p <0.01
10930632	691522	LOC501224		1.16708	p <0.01
10894660	691922	Nt5dc3		1.21345	p <0.01	1.16839	p <0.01
10829881	100360692	LOC100360692		1.29633	p <0.01
10815525	100361313	LOC100361313		0.843211	p <0.01	0.840512	p <0.01
10754939	288031	Fam43a		1.17212	p <0.001
10830133	300521	Tbrg1		1.13377	p <0.01
10839075	311350	Tmem62		1.09972	p <0.01
10841128	499925	RY2G5				0.859185	p <0.01
10909002	619560	Rup2		0.853948	p <0.01
10748958	688261	LOC688261		1.21292	p <0.001
10751864	690476	LOC690476				0.848062	p <0.01
10811375	NA	NA				0.782061	p <0.01
10773461	NA	NA				0.801358	p <0.01
10938217	NA	NA				0.812659	p <0.01
10805263	NA	NA				0.829962	p <0.01
10891398	NA	NA		0.850306	p <0.01	0.866367	p <0.01
10828407	NA	NA				0.870377	p <0.01
10709744	NA	NA				0.871686	p <0.01
10780934	NA	NA				0.873419	p <0.01
10753739	NA	NA		0.797002	p <0.001	1.00013	p <0.01
10835616	NA	NA				1.10675	p <0.01
10809476	NA	NA		1.13701	p <0.01	1.13108	p <0.01
10895764	NA	NA				1.13392	p <0.01
10915195	NA	NA				1.13409	p <0.01
10848311	NA	NA				1.13495	p <0.01
10937379	NA	NA		1.21931	p <0.0001	1.13627	p <0.01
10882590	NA	NA				1.14264	p <0.01
10866533	NA	NA				1.15189	p <0.01
10822356	NA	NA		1.18485	p <0.01	1.16268	p <0.01
10884612	NA	NA				1.18053	p <0.01
10869646	NA	NA		1.1367	p <0.01	1.18581	p <0.001
10867361	NA	NA				1.22357	p <0.01
10745581	NA	NA				1.23759	p <0.01
10887096	NA	NA		1.29463	p <0.01	1.25211	p <0.01
10887100	NA	NA		1.29379	p <0.01	1.26034	p <0.01
10887014	NA	NA		1.31006	p <0.01	1.28867	p <0.01
10887068	NA	NA		1.3719	p <0.01	1.31609	p <0.01
10887104	NA	NA		1.36415	p <0.01	1.33278	p <0.01
10887080	NA	NA		1.4455	p <0.001	1.34469	p <0.01
10938891	NA	NA				1.40422	p <0.01
10709364	NA	NA		0.825578	p <0.01
10720130	NA	NA		1.17143	p <0.01
10721901	NA	NA		1.21041	p <0.01
10722475	NA	NA		1.95303	p <0.01
10722479	NA	NA		1.6604	p <0.01
10741847	NA	NA		1.15429	p <0.01
10746175	NA	NA		0.871033	p <0.01
10757597	NA	NA		1.18035	p <0.01
10763875	NA	NA		1.35111	p <0.001
10763877	NA	NA		1.21965	p <0.01
10764538	NA	NA		1.57461	p <0.01
10770829	NA	NA		1.12563	p <0.01
10772330	NA	NA		1.12549	p <0.01
10773693	NA	NA		1.40176	p <0.01
10794444	NA	NA		1.26257	p <0.01
10803055	NA	NA		0.888651	p <0.01
10806541	NA	NA		1.21032	p <0.001
10807031	NA	NA		1.26749	p <0.01
10809366	NA	NA		1.33512	p <0.01
10809368	NA	NA		1.24305	p <0.01
10815074	NA	NA		0.874675	p <0.01
10815869	NA	NA		1.2047	p <0.01
10824409	NA	NA		0.754636	p <0.001
10827713	NA	NA		1.15641	p <0.01
10835987	NA	NA		1.29296	p <0.01
10837170	NA	NA		1.21915	p <0.01
10837630	NA	NA		1.24434	p <0.001
10842669	NA	NA		1.29229	p <0.01
10858182	NA	NA		1.10875	p <0.01
10861379	NA	NA		1.10204	p <0.01
10867077	NA	NA		1.12544	p <0.01
10867223	NA	NA		1.13451	p <0.01
10867526	NA	NA		1.1395	p <0.01
10867662	NA	NA		1.21145	p <0.01
10869525	NA	NA		1.18999	p <0.001
10874594	NA	NA		0.870489	p <0.01
10885029	NA	NA		1.12976	p <0.01
10887048	NA	NA		1.31609	p <0.01
10887052	NA	NA		1.22952	p <0.01
10887054	NA	NA		1.35025	p <0.01
10887056	NA	NA		1.26953	p <0.01
10887070	NA	NA		1.48528	p <0.01
10887082	NA	NA		1.3229	p <0.01
10887086	NA	NA		1.33454	p <0.01
10887088	NA	NA		1.32719	p <0.01
10887090	NA	NA		1.47135	p <0.01
10887098	NA	NA		1.39161	p <0.01
10887102	NA	NA		1.20072	p <0.01
10887108	NA	NA		1.69586	p <0.01
10887821	NA	NA		1.12486	p <0.01
10892584	NA	NA		0.884506	p <0.01
10900127	NA	NA		1.34027	p <0.01
10901938	NA	NA		1.28433	p <0.01
10909129	NA	NA		0.843921	p <0.01
10909373	NA	NA		1.21923	p <0.01
10909380	NA	NA		1.35867	p <0.01
10915289	NA	NA		0.835618	p <0.01
10918655	NA	NA		1.28533	p <0.01
10920626	NA	NA		1.28684	p <0.01
10922169	NA	NA		1.13825	p <0.01
10924667	NA	NA		0.828032	p <0.001
10933128	NA	NA		1.21178	p <0.01
10936740	NA	NA		0.850652	p <0.001
10937688	NA	NA		0.867067	p <0.01
