# Supplementary material for: Fetal asphyctic preconditioning alters the transcriptional response to perinatal asphyxia
Source: BMC Neurosci. 2014 May 29;15:67. doi: 10.1186/1471-2202-15-67 (PMC4050392; doi:10.1186/1471-2202-15-67)
Supplement: Additional file 2 — Complete list of differentially expressed transcripts 96 hours after birth in PA and FAPA animals compared to controls. [file 1471-2202-15-67-S2.xls]

## Sheet: Sheet1
Probe ID	Entrez Gene ID	Gene Symbol	Category	FC FAPA vs C	p-value FAPA vs C	FC PA vs C	p-value PA vs C
10849267	362205	Shf	Apoptosis	0.901382	p <0.01	0.894721	p <0.01
10790585	290596	Ghitm	Apoptosis			0.871152	p <0.01
10715475	293938	Bloc1s2	Apoptosis	0.777016	p <0.001
10921175	300470	Thyn1	Apoptosis	0.885667	p <0.01
10885441	299154	Churc1	Brain development			1.18194	p <0.01
10824446	310643	Efna4	Brain development			1.12183	p <0.01
10808959	246331	Nrp1	Brain development			1.11646	p <0.01
10778179	114107	Kremen1	Brain development			0.885617	p <0.01
10815436	85435	Smad9	Brain development			0.880412	p <0.01
10935962	363517	Plxnb3	Brain development			0.879776	p <0.01
10935064	24943	Plp1	Brain development	0.80735	p <0.01	0.798872	p <0.01
10790774	306338	Abhd8	Brain development	0.88987	p <0.01
10780813	25444	Fgf9	Brain development	1.13557	p <0.01
10918955	246776	Filip1	Brain development	0.877166	p <0.01
10732239	79438	Igfals	Brain development	1.19756	p <0.001
10731421	302890	Cpped1	Calcium homeostasis	1.14149	p <0.01
10877935	114510	Mllt3	Cell nucleus			1.13541	p <0.01
10922268	170843	Khdrbs2	Cell nucleus			1.12581	p <0.01
10888819	313906	Znf512	Cell nucleus	1.13111	p <0.01	1.11249	p <0.01
10746872	497991	Med1	Cell nucleus			1.10732	p <0.01
10714537	361745	Smarca2	Cell nucleus			1.08855	p <0.01
10755279	679630	Eif4g1	Cell nucleus			0.904581	p <0.01
10894017	314613	Rnf126	Cell nucleus			0.901721	p <0.01
10815317	84482	Foxo1	Cell nucleus			0.850128	p <0.01
10717470	308067	Brd9	Cell nucleus	1.08776	p <0.01
10798048	361237	Cdyl	Cell nucleus	0.90453	p <0.01
10849394	311391	Cep152	Cell nucleus	1.16356	p <0.01
10914537	316098	Exosc7	Cell nucleus	1.12564	p <0.01
10862455	685068	Gemin7l1	Cell nucleus	0.891207	p <0.01
10770224	117280	Hnrnpu	Cell nucleus	1.09053	p <0.01
10771475	79256	Hnrpd	Cell nucleus	1.09218	p <0.01
10899599	252885	Hoxc6	Cell nucleus	1.19976	p <0.01
10747439	303539	Kat2a	Cell nucleus	0.882355	p <0.01
10768194	289048	Lhx9	Cell nucleus	1.16105	p <0.01
10880267	117274	Nr0b2	Cell nucleus	1.1991	p <0.01
10739958	303735	Rnf213	Cell nucleus	1.12816	p <0.01
10747347	59101	Sc65	Cell nucleus	0.663782	p <0.01
10813953	294846	Znf622	Cell nucleus	0.866648	p <0.01
10707348	691367	LOC691367	Cell nucleus	1.16335	p <0.0001
10750643	404981	Olr1551	Cell signaling			1.19134	p <0.01
10848120	404797	Olr776	Cell signaling			1.14227	p <0.01
10898444	300135	Tbc1d22a	Cell signaling			1.13775	p <0.01
10727154	404660	Mrgpre	Cell signaling			1.12373	p <0.01
10802391	24611	Gnal	Cell signaling	0.916004	p <0.01	0.914355	p <0.01
10706909	292912	Rasip1	Cell signaling			0.908796	p <0.01
10851839	311642	Sulf2	Cell signaling			0.896005	p <0.01
10792167	306543	Gpr124	Cell signaling			0.892609	p <0.01
10736841	303382	Rasl10b	Cell signaling			0.87824	p <0.01
10899973	288790	Olr880	Cell signaling			0.876469	p <0.01
10787786	25340	Npy5r	Cell signaling			0.869239	p <0.01
10847221	404815	Olr715	Cell signaling			0.854764	p <0.01
10838873	81677	Itpka	Cell signaling			0.85465	p <0.01
10848393	29434	Rasgrp1	Cell signaling			0.851154	p <0.01
10745342	685433	Evi2a	Cell signaling			0.848918	p <0.01
10916232	85244	Spa17	Cell signaling			0.843995	p <0.01
10893661	58979	Gng7	Cell signaling	0.880562	p <0.01	0.839199	p <0.001
10890734	299156	Rab15	Cell signaling			0.837264	p <0.001
10886652	314416	Ak7	Cell signaling			0.823246	p <0.001
10717282	294126	Taar7b	Cell signaling			0.811049	p <0.01
10784355	361054	Ebpl	Cell signaling	0.820101	p <0.01
10874312	619550	Gpr153	Cell signaling	1.12621	p <0.01
10889919	299007	Gpr33	Cell signaling	1.16265	p <0.01
10823359	310443	Gpr87	Cell signaling	1.16405	p <0.01
10787289	290633	Gtpbp3	Cell signaling	1.13737	p <0.01
10908195	405167	Olr1162	Cell signaling	1.14567	p <0.01
10742925	405368	Olr1417	Cell signaling	1.19829	p <0.01
10765827	289247	Olr1584	Cell signaling	1.22453	p <0.01
10827636	294187	Olr1730	Cell signaling	1.17509	p <0.01
10847010	366100	Olr522	Cell signaling	1.14189	p <0.01
10847238	295919	Olr731	Cell signaling	1.25521	p <0.01
10768357	289076	Rgs18	Cell signaling	0.817862	p <0.01
10898530	300146	Saps2	Cell signaling	0.911988	p <0.01
10859199	690472	Tas2r124	Cell signaling	1.20387	p <0.01
10921290	501088	Tbc1d5	Cell signaling	0.860549	p <0.01
10733195	360520	Tbc1d9b	Cell signaling	0.905082	p <0.01
10909382	259227	Vof16	Cellular stress	1.21389	p <0.01	1.20446	p <0.01
10749502	246272	Cant1	Cellular stress			0.899097	p <0.01
10862014	362343	Parp12	Cellular stress			0.87473	p <0.01
10883386	298859	Dnajc27	Cellular stress	0.880279	p <0.01	0.873313	p <0.01
10753425	24575	Mx1	Cellular stress			0.864148	p <0.01
10810867	24314	Nqo1	Cellular stress	0.833059	p <0.001	0.850849	p <0.01
10782450	305751	Nkiras1	Cellular stress			0.839009	p <0.001
10832175	24250	Cbs	Cellular stress	0.828545	p <0.01	0.830308	p <0.01
10785620	498559	Commd6	Cellular stress	0.778079	p <0.01
10724001	361615	Relt	Cellular stress	1.1626	p <0.01
10802867	307248	Pstpip2	Cytoskeleton			1.14264	p <0.01
10918075	300768	Coro2b	Cytoskeleton	0.862533	p <0.001	0.894594	p <0.01
10906959	25113	Ddn	Cytoskeleton	0.827845	p <0.01	0.851597	p <0.01
10871693	315265	Twf1	Cytoskeleton	1.22243	p <0.01
10801204	548106	Pcdhb19	Extracellular matrix			1.15874	p <0.01
10801206	680203	Pcdhb20	Extracellular matrix			1.14949	p <0.01
10812399	29331	Hapln1	Extracellular matrix	0.756696	p <0.001	0.748838	p <0.001
10782454	24831	Thrb	Hormonal			0.868704	p <0.01
10907976	25154	Pgr	Hormonal			0.841708	p <0.01
10877974	502963	RGD1564637	Inflammation	1.24406	p <0.001	1.18459	p <0.01
10865993	29187	Cd69	Inflammation	1.14587	p <0.01
10758978	25282	Cox6a1	Inflammation	0.868316	p <0.01
10793953	306748	Cxcl14	Inflammation	0.84144	p <0.001
10909874	29197	Il18	Inflammation	1.13002	p <0.01
10865685	297604	Ltbr	Inflammation	1.10025	p <0.01
10926496	501101	nod3l	Inflammation	0.897329	p <0.01
10798199	498741	Mboat1	Metabolism			1.0941	p <0.01
10769005	304885	Fam20b	Metabolism	0.918781	p <0.01	0.911924	p <0.01
10844183	311849	Crat	Metabolism			0.881492	p <0.01
10874929	353252	Rdh10	Metabolism			0.871961	p <0.001
10810736	24530	Lcat	Metabolism			0.86966	p <0.01
10797929	306860	Gcnt2	Metabolism			0.868712	p <0.01
10713731	293722	B3gat3	Metabolism	0.903798	p <0.01
10822242	54232	Car3	Metabolism	1.23546	p <0.01
10728736	361730	Dak	Metabolism	0.916824	p <0.01
10915843	503194	Glb1l2	Metabolism	1.11786	p <0.01
10825328	58835	Phgdh	Metabolism	0.877075	p <0.01
10751295	85311	Pla1a	Metabolism	1.14652	p <0.01
10768979	81782	Soat1	Metabolism	0.902762	p <0.01
10746137	314759	Ndufa13	Metabolism	1.17488	p <0.01
10829158	64539	Ndufv3	Mitochondrial			1.1625	p <0.01
10745062	363646	Eral1	Mitochondrial			1.15283	p <0.01
10773636	245958	Atp5e	Mitochondrial	0.850439	p <0.01	0.86618	p <0.01
10744348	25363	Acadvl	Mitochondrial	0.876864	p <0.01
10799317	291283	Akr1c2	Mitochondrial	1.172	p <0.001
10916920	300677	Atp5l	Mitochondrial	0.820141	p <0.01
10863993	297436	Chchd6	Mitochondrial	0.898739	p <0.01
10724991	691211	LOC691211	Mitochondrial	0.812826	p <0.001
10803995	291660	Ndufa2	Mitochondrial	0.868896	p <0.01
10890967	64531	Synj2bp	Neurotransmission	1.12355	p <0.01	1.12607	p <0.01
10770976	64832	Cplx1	Neurotransmission	0.884253	p <0.01
10936346	298322	Lonrf3	Proteolyse			0.900847	p <0.01
10858444	297568	A1i3	Proteolyse			0.858663	p <0.01
10706404	292849	Klk11	Proteolyse	1.18823	p <0.01
10726070	499270	Pol3s	Proteolyse	1.14819	p <0.01
10754390	408214	Stfa2l1	Proteolyse	1.16006	p <0.01
10862190	408247	Try10	Proteolyse	1.1682	p <0.01
10760070	363870	LOC363870	Translation			1.16624	p <0.01
10889929	299021	RGD1559724	Translation	1.18131	p <0.01	1.16238	p <0.01
10787396	290641	Rpl18a	Translation			1.14037	p <0.001
10703564	290641	Rpl18a	Translation			1.10445	p <0.01
10791022	290659	Cope	Translation	0.861018	p <0.01	0.866536	p <0.01
10928698	316469	LOC316469	Translation			0.762172	p <0.001
10926577	301250	Mrpl14	Translation	0.831462	p <0.001
10712501	64360	Mrpl23	Translation	0.857534	p <0.01
10742029	81773	Rps10	Translation	0.833271	p <0.01
10905785	362967	Rrp7a	Translation	0.888061	p <0.01
10796604	364791	LOC364791	Translation	0.869845	p <0.01
10818255	365899	LOC365899	Translation	1.19937	p <0.01
10919790	367159	LOC367159	Translation	1.13171	p <0.01
10751642	303879	Ostalpha	Transporter			1.13628	p <0.01
10824576	361984	Atp8b2	Transporter			1.09484	p <0.01
10758327	63886	Abcb9	Transporter			0.866574	p <0.01
10717053	308717	Slc35d3	Transporter			0.856592	p <0.01
10831090	406864	Clic1	Transporter			0.851037	p <0.01
10775326	289453	Abcg3l1	Transporter			0.83421	p <0.01
10855862	312382	Abcg2	Transporter	1.27224	p <0.01
10899107	27150	Kcnh3	Transporter	0.882304	p <0.01
10910038	300713	Slc35f2	Transporter	1.19301	p <0.001
10901152	362849	March2	Ubiquitination	0.886594	p <0.01
10936821	317341	Ube2q2l	Ubiquitination	1.15053	p <0.01
10742601	497902	Uqcrq	Ubiquitination	0.842522	p <0.01
10909407	24832	Thy1				0.830607	p <0.01
10750505	25510	Pcp4				0.910508	p <0.01
10873580	29511	Padi2				0.86895	p <0.01
10784540	56819	Extl3				1.20632	p <0.01
10921117	117582	Tmem158				0.896794	p <0.01
10802331	171101	Grp		0.83654	p <0.01
10741782	287168	Hbz		1.14801	p <0.01
10739516	287821	Otop3		1.17478	p <0.01
10772030	289546	RGD1306446		1.11776	p <0.01
10772898	289647	LOC289647				1.33154	p <0.01
10787261	290628	Ocel1				0.896133	p <0.01
10787420	290642	Ccdc124				0.898971	p <0.01
10805126	291523	LOC291523		1.15158	p <0.01
10703888	292581	LOC292581		1.12112	p <0.01
10723344	293061	Fam154b				1.1406	p <0.01
10830759	294143	Olr1673		1.33494	p <0.01
10851587	296358	Matn4				0.850778	p <0.01
10885404	299153	RGD1309051				0.89561	p <0.01
10886338	299247	Cpg1				0.849686	p <0.01
10915167	300384	Naalad2		1.10593	p <0.01
10930914	301124	LOC301124		0.8664	p <0.01
10934546	302392	Magee2		1.16998	p <0.01
10938328	302434	MGC114483		1.15273	p <0.001
10759018	304543	Mlec				1.26129	p <0.01
10801104	307494	Wdr55				1.1988	p <0.01
10724377	308906	Trim5				0.896934	p <0.01
10831747	309628	Wdr46				1.24898	p <0.01
10813191	310377	RGD1306227				1.1855	p <0.01
10846295	311123	Ttc30a1		1.18497	p <0.01
10847562	311210	Tspan18				1.14068	p <0.01
10865186	312677	Ccdc77				0.774987	p <0.01
10891080	314306	RGD1306119				0.870356	p <0.01
10896699	314997	Fer1l6		1.15292	p <0.01
10853900	315903	U2surp				1.12479	p <0.01
10840226	362220	RGD1306991		0.848695	p <0.01	0.830412	p <0.001
10750865	363768	RGD1308138		0.84478	p <0.001	0.88207	p <0.01
10877530	364010	LOC364010		1.23151	p <0.01
10814363	364010	LOC364010		1.19164	p <0.01
10803728	364838	Reep5				0.892557	p <0.01
10701922	365055	LOC365055				0.868465	p <0.01
10817614	365881	Ankrd35				1.1473	p <0.01
10772020	498345	Tmprss11f				1.18093	p <0.01
10716235	499377	RGD1559884		1.1482	p <0.01
10823322	499626	Fam194a				1.15841	p <0.01
10844327	499780	RGD1561113				0.861414	p <0.01
10860801	500011	RGD1563091				0.828258	p <0.01
10910460	501007	RGD1562618				0.892671	p <0.01
10779633	501976	LOC501976		1.16597	p <0.01
10823427	502535	RGD1560703				1.14213	p <0.01
10935041	680319	LOC680319		0.854435	p <0.01
10860184	685755	LOC685755				1.23222	p <0.01
10703432	688452	LOC688452		1.25224	p <0.001
10813117	689031	LOC689031		1.09454	p <0.01
10813124	689031	LOC689031		1.09454	p <0.01
10752004	689897	Crygs		1.17587	p <0.01
10756698	689907	Ankrd61		1.15583	p <0.001	1.11816	p <0.01
10702716	NA	NA				1.59346	p <0.01
10915103	NA	NA				1.59346	p <0.01
10800742	NA	NA				1.37625	p <0.01
10722315	NA	NA				1.33066	p <0.01
10729823	NA	NA				1.31723	p <0.01
10746899	NA	NA				1.22749	p <0.01
10909371	NA	NA				1.21768	p <0.01
10891010	NA	NA				1.2155	p <0.01
10863040	NA	NA				1.19667	p <0.01
10801882	NA	NA				1.18542	p <0.01
10747187	NA	NA		1.16838	p <0.01	1.18	p <0.01
10739628	NA	NA				1.17304	p <0.01
10845376	NA	NA		1.13062	p <0.01	1.17285	p <0.001
10733980	NA	NA				1.1698	p <0.01
10830970	NA	NA		1.17183	p <0.01	1.16722	p <0.01
10867488	NA	NA		1.20173	p <0.001	1.16548	p <0.01
10707997	NA	NA				1.15442	p <0.01
10830972	NA	NA				1.15179	p <0.001
10910666	NA	NA				1.12959	p <0.01
10882697	NA	NA		1.12518	p <0.01	1.12939	p <0.01
10708402	NA	NA				1.12873	p <0.01
10903590	NA	NA				1.12781	p <0.01
10885613	NA	NA				1.11542	p <0.01
10839296	NA	NA				1.10815	p <0.01
10801339	NA	NA				0.910238	p <0.01
10921621	NA	NA		0.885007	p <0.01	0.879178	p <0.01
10837570	NA	NA				0.855178	p <0.01
10918820	NA	NA				0.846591	p <0.01
10867423	NA	NA				0.824352	p <0.01
10885295	NA	NA				0.818959	p <0.01
10774100	NA	NA		0.810226	p <0.01	0.812956	p <0.01
10728561	NA	NA		0.74044	p <0.01	0.715612	p <0.01
10728563	NA	NA		0.74044	p <0.01	0.715612	p <0.01
10738261	NA	RGD1564228		0.893025	p <0.01
10852168	NA	NA		1.32502	p <0.01
10846944	NA	NA		1.26446	p <0.01
10839968	NA	NA		1.25128	p <0.01
10836051	NA	NA		1.24141	p <0.01
10730657	NA	NA		1.23872	p <0.01
10810793	NA	NA		1.21898	p <0.01
10732787	NA	NA		1.19471	p <0.01
10936161	NA	NA		1.18987	p <0.01
10763316	NA	NA		1.18677	p <0.01
10793986	NA	NA		1.18418	p <0.01
10862978	NA	NA		1.15842	p <0.01
10711711	NA	NA		1.15835	p <0.01
10867773	NA	NA		1.15777	p <0.01
10758440	NA	NA		1.15722	p <0.01
10861406	NA	NA		1.12754	p <0.01
10928252	NA	NA		1.11522	p <0.01
10714572	NA	NA		1.10522	p <0.01
10741865	NA	NA		0.911677	p <0.01
10700027	NA	NA		0.851746	p <0.01
10914312	NA	NA		0.850114	p <0.01
10855185	NA	NA		0.847217	p <0.01
10908100	NA	NA		0.839245	p <0.01
10906870	NA	NA		0.832833	p <0.01
10803679	NA	NA		0.814816	p <0.001
10700065	NA	NA		0.801597	p <0.01
10905587	NA	NA		0.79661	p <0.01
10700064	NA	NA		0.793786	p <0.01
10700067	NA	NA		0.789059	p <0.01
10861395	NA	NA		0.788117	p <0.01
10908098	NA	NA		0.783875	p <0.01
10918383	NA	NA		0.781877	p <0.01
10871771	NA	NA		0.751146	p <0.01
10758033	NA	NA		0.72445	p <0.01
10871769	NA	NA		0.721352	p <0.01
10846928	NA	NA		0.712911	p <0.01
10914314	NA	NA		0.695527	p <0.01
10844268	NA	NA		0.685323	p <0.01
10916961	NA	NA		0.682211	p <0.01
10930604	NA	NA		0.670993	p <0.01
10873578	NA	NA		0.66121	p <0.01
10898158	NA	NA		0.654399	p <0.01
10910752	NA	NA		0.654399	p <0.01
10839872	NA	NA		0.624526	p <0.01
10923864	NA	NA		0.586089	p <0.001
